# Supplementary material for: Silk Powder from Cocoons and Woven Fabric as a Potential Bio-Modifier
Source: Materials (Basel). 2021 Nov 16;14(22):6919. doi: 10.3390/ma14226919 (PMC8624342; doi:10.3390/ma14226919)
Supplement: Supplementary file 1 [file materials-14-06919-s001.zip]

Archive with 1 entries (1 files):
- materials-1419096-supplementary.pdf
